# Supplementary material for: Combined Histidine and Proline Supplementation (HISPRO) Enhances Oxidative and Mitochondrial Function in Skeletal Muscle Through SIRT1-Associated Signaling
Source: Cells. 2026 May 13;15(10):887. doi: 10.3390/cells15100887 (PMC13204685; doi:10.3390/cells15100887)
Supplement: Supplementary file 1 [file cells-15-00887-s001.zip]

Archive with 1 entries (1 files):
- cells-4261003-supplementary.pdf
